# Supplementary material for: Morpho-Physicochemical, Bioactive, and Antioxidant Profiling of Peruvian Coffea arabica L. Germplasm Reveals Promising Accessions for Agronomic and Nutraceutical Breeding
Source: Plants (Basel). 2025 Dec 19;15(1):13. doi: 10.3390/plants15010013 (PMC12787891; doi:10.3390/plants15010013)
Supplement: Supplementary file 1 [file plants-15-00013-s001.zip]

Archive with 2 entries (2 files):
- plants-3968756-supplementary.pdf
- Supplementary Table S2.xlsx
