# Supplementary material for: Morpho-Physicochemical, Bioactive, and Antioxidant Profiling of Peruvian Coffea arabica L. Germplasm Reveals Promising Accessions for Agronomic and Nutraceutical Breeding
Source: Plants (Basel). 2025 Dec 19;15(1):13. doi: 10.3390/plants15010013 (PMC12787891; doi:10.3390/plants15010013)
Supplement: Supplementary file 1 [file plants-15-00013-s001.zip › Supplementary Table S2.xlsx]

## Sheet: Worksheet
	Table S2. Provenance data and mean values of 40 agro-morphological, physicochemical, colorimetric, bioactive, and antioxidant-capacity traits in 150 Coffea arabica L. accessions from the INIA National Coffee Germplasm Collection (Peru). Abbreviations and Units of Measurement: Yield per plant (YPP, kg plant⁻¹); cherry fruit length (CFL, mm); cherry fruit width (CFW, mm); cherry fruit thickness (CF…
	N.°	ACCESSION CODE (PER)	COUNTRY	DEPARTMENT	PROVINCE	DISTRICT	LOCALITY	LATITUDE	LONGITUDE	ELEVATION (m a.s.l.)	YPP	CFL	CFW	CFT	PCW	PCL	PCWD	PCT	GCW	GCL	GCWD	GCT	CCCL	CCCA	CCCB	CCCC	CCCH	PCCL	PCCA	PCCB	PCCC	PCCH	GCCL	GCCA	GCCB	GCCC	GCCH	IB	FB	IPH	FPH	GCH	TPC	TFC	ABTS	DPPH	FRAP	TGN	CGA
	1	PER1002171	PERÚ	CAJAMARCA	SAN MIGUEL	CALQUIS	LA GRANADILLA	-6.89324	-79.0656	1137	0.5	17.4	15.358	13.54	0.19278	11.998	7.544	4.61	0.16746	10.154	7.096	3.766	34.346	23.018	11.434	25.7232	26.2463	51.993	3.54252	18.8146	19.1463	79.343	48.8809	0.88978	11.7095	11.7453	85.7064	21.5	12.2333	5.95633	3.91333	6.75347	44.5133	37.987	181.031	139.938	372.161	13.83	36.78
	2	PER1002172	PERÚ	CAJAMARCA	SAN MIGUEL	CALQUIS	LA GRANADILLA	-6.89324	-79.0656	1137	1.25	16.856	14.492	12.728	0.22022	12.676	8.23	4.978	0.1665	10.084	6.842	3.692	31.788	21.262	8.852	23.0649	22.382	55.2527	4.02937	19.8085	20.2156	78.5196	48.5165	0.64158	10.8575	10.88	86.6462	18.5667	12.9667	5.40667	3.94333	6.38593	57.1072	38.6717	207.304	205.07	307.301	12.81	48.3
	3	PER1002174	PERÚ	CAJAMARCA	SANTA CRUZ	CATACHE	MONTE SECO	-6.85785	-79.1076	1293	1.49	15.488	13.792	12.236	0.19068	11.304	7.964	4.736	0.17122	10.012	6.84	3.81	36.536	24.464	14.82	28.7607	31.1691	54.9439	4.56295	20.7542	21.2524	77.5976	44.9932	0.51895	9.2681	9.28542	86.7577	21.6667	14.3333	5.76333	3.79667	7.26605	50.3422	37.9401	207.885	190.26	401.948	13.38	44.8
	4	PER1002176	PERÚ	CAJAMARCA	SANTA CRUZ	CATACHE	MONTE SECO	-6.85785	-79.1076	1293	2.64	15.682	14.04	12.426	0.1764	11.808	7.858	4.886	0.1193	8.886	6.268	3.302	31.348	22.266	10.106	24.474	24.3781	53.4477	3.69135	19.5291	19.8799	79.3571	46.2179	0.39373	9.7363	9.74679	87.718	23.3667	15.2667	5.59333	3.64667	7.52364	52.3638	40.6043	194.119	126.403	305.075	11.08	43.71
	5	PER1002177	PERÚ	CAJAMARCA	SANTA CRUZ	CATACHE	MONTE SECO	-6.85785	-79.1076	1293	1.51	15.362	15.31	12.772	0.20144	11.576	7.946	4.8	0.15162	9.826	6.984	3.63	33.344	24.868	9.892	26.7776	21.7096	52.6924	4.45113	19.3591	19.866	77.0566	44.9341	0.9702	9.99413	10.047	84.5547	19.8667	13.2667	5.76833	4.00667	6.51464	41.8567	34.251	167.454	143.232	250.807	11.8	37.51
	6	PER1002178	PERÚ	CAJAMARCA	SANTA CRUZ	CATACHE	MONTE SECO	-6.85817	-79.1081	1305	1.16	15.316	13.714	12.06	0.17736	11.278	7.726	4.698	0.12564	7.932	6.108	3.538	31.288	23.248	10.914	25.7149	24.7939	55.6088	3.8181	20.7436	21.0933	79.5796	44.1538	0.7292	9.77151	9.80062	85.7462	20.9667	14.3	5.61333	3.45667	7.89957	44.3022	41.2611	210.144	246.883	409.763	10.09	42.29
	7	PER1002179	PERÚ	CAJAMARCA	SANTA CRUZ	CATACHE	MONTE SECO	-6.85817	-79.1081	1305	0.17	17.544	14.2124	11.992	0.37018	16.166	9.378	5.37	0.27506	12.908	7.66	4.134	37.32	22.298	14.58	26.9363	32.454	49.54	3.07167	17.5413	17.8212	79.9414	45.4863	0.82361	9.50423	9.54713	85.2001	20.9667	10.2333	6.28	3.28	6.51758	45.4663	42.2791	207.361	203.473	421.569	13	39.4
	8	PER1002180	PERÚ	CAJAMARCA	SANTA CRUZ	CATACHE	MONTE SECO	-6.85723	-79.1075	1314	1.05	16.66	14.782	12.884	0.2134	12.36	7.972	5.078	0.16806	9.68	6.882	3.842	39.464	22.71	17.356	28.7664	37.2315	54.2629	3.5303	20.0196	20.3305	79.9995	46.283	0.89685	10.3945	10.4341	85.0666	15.2333	13.1667	6.04	3.18	8.11076	39.0213	36.0711	182.072	201.451	339.829	12.58	34.19
	9	PER1002181	PERÚ	CAJAMARCA	SANTA CRUZ	CATACHE	MONTE SECO	-6.85793	-79.1068	1282	1.28	15.558	13.704	12.788	0.18762	11.748	7.588	4.78	0.14818	9.678	6.654	3.686	37.638	23.306	16.278	29.079	34.979	55.5488	3.74053	19.7166	20.0733	79.2749	45.3799	0.84439	11.0487	11.0822	85.6174	18.1333	13.6667	5.87	3.08333	7.42446	41.831	39.1174	190.396	206.632	359.072	12.92	38.77
	10	PER1002182	PERÚ	CAJAMARCA	SANTA CRUZ	CATACHE	MONTE SECO	-6.85793	-79.1068	1282	1.72	14.952	13.936	11.436	0.1787	11.472	7.73	4.976	0.1538	9.392	6.694	3.714	35.272	24.48	12.644	27.6155	27.2501	53.8831	3.72828	20.8304	21.1637	79.8539	45.0208	0.66615	10.1887	10.2127	86.3037	19.4333	14.1333	5.69667	3.74667	7.21373	45.1415	40.7454	209.065	245.432	410.165	12.81	40.26
	11	PER1002183	PERÚ	CAJAMARCA	SAN MIGUEL	LA FLORIDA	C.P. LA LAJA	-6.88095	-79.1137	1205	0.66	15.6	13.858	11.55	0.17166	11.13	7.744	4.7	0.1451	9.112	6.616	3.758	35.01	28.74	15.998	32.9889	28.8364	53.0446	4.11841	18.7208	19.1712	77.593	44.5538	0.98497	9.72842	9.78094	84.2197	15.7333	14.1333	6.03333	3.72333	7.70897	45.2357	39.2205	205.659	223.786	393.831	14.29	45.03
	12	PER1002184	PERÚ	CAJAMARCA	SAN MIGUEL	LA FLORIDA	EL LIMONCITO	-6.87402	-79.1007	1252	1.31	16.656	15.186	13.266	0.19786	12.13	7.882	4.76	0.17066	9.77	6.994	3.896	34.36	27.416	16.196	32.6887	28.3268	51.9848	4.29995	20.0339	20.4947	77.9163	46.3261	0.94646	11.3632	11.4107	85.3249	18.7333	14.8667	5.99667	3.67	6.49147	49.8036	45.1436	226.896	268.972	460.97	13.48	45.53
	13	PER1002186	PERÚ	CAJAMARCA	SAN MIGUEL	LA FLORIDA	CASERIO AGUAS AZUL	-6.87677	-79.0801	1402	1.38	15.362	13.664	11.386	0.1979	11.056	8.1472	4.996	0.17618	9.396	7.288	3.898	38.122	23.52	14.676	27.9866	32.0618	52.635	3.74123	20.0635	20.4119	79.4791	46.8867	0.71913	10.9744	10.9989	86.2376	18.2	11.8	6.18333	3.32333	7.66819	44.4819	39.7492	215.683	241.627	436.951	11.45	44.86
	14	PER1002187	PERÚ	CAJAMARCA	SANTA CRUZ	CATACHE	CASERIO EL ALUMBRAL	-6.87406	-79.0776	1495	0.44	14.148	13.516	11.332	0.1957	12.1	7.84	4.802	0.15624	9.91	6.954	3.524	34.574	26.264	13.094	29.359	26.4749	51.6557	3.8823	20.618	20.9833	79.3369	48.0168	0.59969	10.8557	10.8786	86.9265	19.4	12.6	5.29	4.11	7.12387	45.8724	42.0498	214.598	252.422	444.771	13.42	47.85
	15	PER1002190	PERÚ	CAJAMARCA	JAEN	PUCARA	TAURANA	-5.97792	-79.1253	1882	1.12	15.424	14.184	11.746	0.1774	11.026	7.864	4.718	0.12674	8.242	6.416	3.62	35.17	26.08	13.652	29.4565	27.6438	52.4231	4.51701	20.4737	20.9665	77.5566	45.8206	0.78625	10.5299	10.562	85.7937	16.1333	15.7667	5.87	3.64667	7.70342	49.0765	40.7155	236.629	280.228	433.003	14.69	48.05
	16	PER1002193	PERÚ	CAJAMARCA	JAEN	PUCARA	TAURANA	-5.97792	-79.1253	1882	0.24	14.262	12.772	10.912	0.1826	11.528	7.722	4.412	0.13148	8.81	6.6	3.526	32.06	27.834	13.27	30.8802	25.0408	53.1977	4.09462	21.7827	22.1723	79.3909	45.3862	1.14191	10.7793	10.8422	83.9579	16.8333	13.2667	5.83	3.91	5.82217	48.6505	44.7793	230.871	234.474	467.411	14.51	47.8
	17	PER1002194	PERÚ	CAJAMARCA	JAEN	PUCARA	TAURANA	-5.97792	-79.1253	1882	1.22	14.892	13.098	11.248	0.19132	11.766	7.862	4.786	0.14954	9.36	6.738	3.722	35.064	26.874	14.444	30.5645	28.0516	52.8541	3.32689	19.6513	19.9338	80.4197	44.4475	0.6349	9.81697	9.84078	86.3351	19.3667	11.7667	5.63	3.45667	7.16059	41.3897	31.4996	209.716	237.607	314.879	10.95	39.95
	18	PER1002195	PERÚ	CAJAMARCA	SAN IGNACIO	SAN IGNACIO	BAJO POTRERILLO	-5.15507	-79.0149	1333	0.48	13.762	12.996	11.272	0.23484	12.682	8.486	4.882	0.1771	10.28	7.24	3.582	31.252	23.46	10.426	25.7488	23.3198	50.5094	3.34048	18.5085	18.8145	79.8618	44.3127	0.93532	9.19606	9.24524	84.2354	19.3	12.1333	5.47	3.57667	6.5524	48.4012	44.1971	227.661	233.645	447.562	12.3	40.89
	19	PER1002196	PERÚ	CAJAMARCA	SAN IGNACIO	SAN IGNACIO	BAJO POTRERILLO	-5.15507	-79.0149	1333	0.88	15.392	13.386	11.828	0.18476	10.924	7.614	4.682	0.12222	8.998	5.922	3.376	31.778	18.242	9.278	20.7019	25.4939	52.3242	3.20935	19.6854	19.9475	80.7477	47.2007	0.7652	11.0227	11.0511	85.9974	18.8	12.5333	5.48333	3.5	7.06448	49.2928	40.5604	218.544	269.236	432.18	12.51	45.18
	20	PER1002197	PERÚ	CAJAMARCA	SAN IGNACIO	SAN IGNACIO	BAJO POTRERILLO	-5.15507	-79.0149	1333	2.6	15.762	14.682	12.262	0.24912	12.29	8.108	5.834	0.18834	10.072	7.058	3.982	36.388	22.106	14.216	26.6295	32.5396	53.2498	3.66013	20.4169	20.7472	79.8505	47.2009	0.88501	11.0413	11.0787	85.5164	18.2	12.6	5.78	3.57333	7.09675	50.1505	41.6571	235.93	288.022	442.954	13.99	47.59
	21	PER1002198	PERÚ	CAJAMARCA	SAN IGNACIO	SAN IGNACIO	BAJO POTRERILLO	-5.15507	-79.0149	1333	1.17	14.696	12.282	10.728	0.13512	8.77	6.758	4.426	0.13526	8.586	6.248	3.554	34.27	26.026	12.182	28.7819	24.893	50.9253	2.95453	17.7959	18.0425	80.566	44.3844	0.4533	9.83333	9.84521	87.4579	17.9333	12.8333	5.48	4.25	7.49519	46.8893	40.3841	219.541	259.573	339.386	13.35	45.55
	22	PER1002199	PERÚ	CAJAMARCA	SAN IGNACIO	SAN IGNACIO	BAJO POTRERILLO	-5.15507	-79.0149	1337	1.45	16.42	13.856	11.414	0.16532	11.034	7.672	4.53	0.13396	9.268	6.568	3.544	32.63	21.998	11.112	24.7401	25.8061	50.9566	3.12444	19.2698	19.5245	80.7972	44.0119	0.7857	9.53465	9.56832	85.2669	20.6667	13.8333	5.78333	3.64667	7.51469	42.1062	35.7437	197.637	225.378	384.212	11.61	38.75
	23	PER1002200	PERÚ	CAJAMARCA	SAN IGNACIO	SAN IGNACIO	ALTO TAMBILLO	-5.20729	-78.9961	1350	2.15	15.212	13.238	12.396	0.15784	10.228	7.488	5.368	0.1503	9.438	6.788	3.58	37.13	26.28	17.632	32.2586	34.4272	51.1213	2.72773	18.4008	18.6046	81.5945	45.002	0.78543	9.95145	9.98522	85.5311	17.4333	12.7	5.77	3.83333	7.64507	44.9685	39.4048	212.393	273.076	415.44	12.67	43.51
	24	PER1002202	PERÚ	CAJAMARCA	SAN IGNACIO	CHIRINOS	SAN PEDRO	-5.31593	-78.9136	1348	1.06	15.604	12.926	11.178	0.20484	12.492	7.978	4.752	0.17062	9.722	6.912	3.752	34.148	28.304	15.458	32.2626	28.5668	52.5558	3.57379	20.8254	21.1329	80.3052	45.5257	1.13899	10.4519	10.5158	83.8003	15.4	13.0667	5.73667	3.67333	6.83949	48.143	43.2152	233.381	321.054	426.104	10.95	46.65
	25	PER1002203	PERÚ	CAJAMARCA	SAN IGNACIO	CHIRINOS	SAN PEDRO	-5.31593	-78.9136	1348	0.54	15.256	13.878	11.662	0.22286	12.946	7.414	5.228	0.16702	10.178	6.764	3.51	35.002	23.81	11.058	26.3151	24.4301	51.806	2.49634	18.1642	18.3444	82.3712	46.5326	0.99862	10.8905	10.9378	84.7999	20.8667	12.6667	5.59667	3.18333	6.08953	43.7773	40.2469	200.388	212.58	422.824	10.66	39.62
	26	PER1002204	PERÚ	CAJAMARCA	SAN IGNACIO	CHIRINOS	SAN PEDRO	-5.31593	-78.9136	1348	0.56	16.13	13.712	11.376	0.18584	12.316	7.828	4.718	0.14856	9.344	6.832	3.53	36.914	22.804	14.44	27.0585	32.446	51.8834	3.90008	19.7848	20.1688	78.8864	47.4852	0.44157	10.2214	10.2345	87.5329	18.2	12.9667	5.6	3.38	7.4921	41.1489	35.9798	197.923	254.284	372.824	10.86	39.64
	27	PER1002205	PERÚ	CAJAMARCA	SAN IGNACIO	CHIRINOS	SAN PEDRO	-5.31593	-78.9136	1348	0.25	16.152	14.232	12.422	0.23508	13.526	7.586	5.474	0.15776	9.908	6.548	3.622	33.366	25.334	11.712	27.9295	24.4948	51.3207	2.23528	17.0918	17.2573	82.6146	44.0979	1.07172	9.838	9.89765	83.7889	21.7333	12.6	4.655	4.31667	5.98829	48.3416	44.6446	229.251	234.198	446.214	13	48.04
	28	PER1002206	PERÚ	CAJAMARCA	SAN IGNACIO	LA COIPA	BARRO NEGRO	-5.38043	-78.9136	1588	0.99	16.006	13.876	11.898	0.20012	12.18	7.848	4.68	0.1763	9.72	7.084	3.828	36.516	25.332	15.116	29.6512	30.6401	50.7711	3.42912	19.3457	19.648	79.9541	46.9604	1.01716	10.9243	10.9751	84.6904	19.8333	13.1667	5.45333	3.76667	7.32003	44.441	39.1223	206.53	245.682	388.101	10.51	43.66
	29	PER1002207	PERÚ	CAJAMARCA	SAN IGNACIO	LA COIPA	BARRO NEGRO	-5.38043	-78.9136	1588	2	15.74	13.44	11.2	0.22042	12.168	7.826	4.712	0.18488	10.214	7.224	3.874	33.57	22.468	11.162	25.1158	26.3126	50.5345	4.01073	19.5447	19.9535	78.428	46.1554	0.80649	10.3296	10.3623	85.5673	19.5333	16.1333	5.48667	3.76667	7.32616	47.4027	43.5269	224.719	279.864	449.427	12.09	46.66
	30	PER1002208	PERÚ	CAJAMARCA	SAN IGNACIO	LA COIPA	BARRO NEGRO	-5.38043	-78.9136	1588	1.39	16.738	14.408	12.256	0.14846	11.77	7.69	4.748	0.12462	8.998	6.508	3.282	35.306	24.474	13.858	28.1684	29.2742	48.6864	4.01963	18.9189	19.3494	77.949	46.8148	1.13547	10.5485	10.6112	83.9136	22.3333	13.9667	5.68333	3.71667	5.68138	46.9908	42.474	216.519	219.639	434.356	11.37	40.81
	31	PER1002211	PERÚ	CAJAMARCA	JAEN	JAEN	EL SAPOTE	-5.74286	-78.8411	1218	1.91	17.12	14.438	12.616	0.1798	12.134	7.75	4.845	0.12732	8.826	6.316	3.644	35.556	24.094	12.26	27.1128	26.6303	48.5086	3.34211	17.5883	17.9146	79.4238	45.0504	1.35641	10.3285	10.4185	82.5485	18.7333	12.6667	5.68	3.58333	5.7051	47.7633	42.9031	224.775	214.872	449.38	11.26	42.38
	32	PER1002212	PERÚ	CAJAMARCA	JAEN	JAEN	BALSAL	-5.7665	-78.8451	1688	1.01	14.982	12.988	10.966	0.21402	12.184	7.588	4.658	0.16104	10.03	6.988	3.738	37.882	23.15	15.298	28.3808	33.1982	47.8973	3.6692	18.4772	18.841	78.7698	44.0816	0.87635	10.5538	10.5927	85.3255	20.5333	13.4333	5.77667	3.8	7.53934	41.7503	37.6396	187.726	208.275	405.506	11.15	36.6
	33	PER1002213	PERÚ	CAJAMARCA	JAEN	JAEN	BALSAL	-5.7665	-78.8451	1688	0.53	14.842	12.726	11.076	0.1661	11.304	7.606	4.436	0.1449	9.692	6.33	3.5	35.56	24.506	12.174	27.4093	26.1409	48.6037	2.72703	16.9626	17.1872	80.8148	44.4594	1.02293	8.8226	8.88238	83.3682	18.8667	13.9667	5.74667	3.2	8.12255	45.8926	42.3928	213.036	202.726	410.078	10.46	39.18
	34	PER1002214	PERÚ	CAJAMARCA	JAEN	JAEN	BALSAL	-5.7665	-78.8451	1688	1.2	14.922	12.91	11.11	0.17228	11.522	7.468	4.626	0.13798	9.418	6.366	3.378	60.048	1.002	43.332	43.3611	88.714	49.2858	3.01099	18.5732	18.8182	80.7957	44.0699	1.28473	10.2226	10.3084	82.8269	21.9667	14.7	5.52333	3.92	7.33599	42.3842	38.3131	198.032	203.971	381.856	11.06	37.34
	35	PER1002215	PERÚ	CAJAMARCA	JAEN	JAEN	BALSAL	-5.7665	-78.8451	1688	1.51	16.14	13.84	12.096	0.15696	10.932	7.532	4.626	0.1356	9.026	6.36	3.492	54.992	4.296	39.818	40.1718	83.9108	54.2941	1.89031	17.7111	17.8162	83.9352	45.3919	0.83891	10.5267	10.562	85.4767	24.5	15.0333	5.67667	4	5.88415	44.1507	35.6652	181.381	141.807	264.89	11.58	43.32
	36	PER1002216	PERÚ	CAJAMARCA	JAEN	JAEN	BALSAL	-5.7665	-78.8451	1688	1.9	17.218	15.156	12.882	0.19786	11.928	7.968	4.708	0.1584	9.258	6.938	3.822	33.944	26.684	12.312	29.4556	24.1735	49.3329	3.57104	19.3544	19.6835	79.5497	43.7794	0.70784	9.18464	9.21523	85.7116	18.2667	14.2	5.87333	3.67667	8.63661	47.2039	41.6072	217.044	249.377	420.113	13.83	45.38
	37	PER1002217	PERÚ	CAJAMARCA	JAEN	SANTA ROSA	MIRAFLORES	-5.4157	-78.5774	1688	0.49	15.598	14.236	11.88	0.22484	12.396	8.14	5.006	0.14058	8.582	6.396	3.726	31.598	23.35	9.438	25.2229	21.3897	50.5652	2.88493	18.1822	18.414	81.0502	48.1059	0.85795	11.3869	11.4239	85.7425	17.7333	13.6667	5.90667	3.53333	6.606	47.4036	43.6068	233.98	210.951	446.021	12.89	36.68
	38	PER1002219	PERÚ	CAJAMARCA	JAEN	SANTA ROSA	MIRAFLORES	-5.4157	-78.5774	1688	1.39	16.512	13.646	11.904	0.2105	12.012	7.9904	4.81	0.17068	10.404	6.966	3.71	34.88	25.588	13.718	29.2026	28.0134	47.6378	3.69286	19.4324	19.7818	79.2643	46.0145	0.86266	10.8474	10.8868	85.5404	18.5333	10.7667	5.80667	3.29	7.65336	44.159	40.4855	203.585	216.626	404.382	11.64	32.37
	39	PER1002220	PERÚ	CAJAMARCA	JAEN	SANTA ROSA	MIRAFLORES	-5.4157	-78.5774	1688	1.12	16.334	14.19	12.718	0.17286	11.16	7.636	4.56	0.12968	8.678	6.42	3.554	35.93	24.728	14.304	28.6853	29.6972	48.0685	3.60858	18.6627	19.0123	79.0665	43.3957	0.77548	9.43376	9.46928	85.3098	16.5333	9.66667	5.63333	3.32667	7.43288	47.9745	43.7309	218.889	177.558	416.745	12.31	40.66
	40	PER1002222	PERÚ	CAJAMARCA	JAEN	SANTA ROSA	MIRAFLORES	-5.4157	-78.5774	1688	0.97	15.884	13.846	11.862	0.198	11.76	8.424	4.738	0.18426	9.798	7.132	4.068	36.314	24.318	14.092	28.2309	29.6615	51.6542	1.71678	17.3153	17.408	84.3834	47.4062	0.58899	11.1132	11.1344	87.0831	15.6667	9.76667	5.53333	3.88667	7.47905	53.1333	46.3802	236.695	174.61	415.608	12.7	45.96
	41	PER1002223	PERÚ	CAJAMARCA	JAEN	SANTA ROSA	MIRAFLORES	-5.4157	-78.5774	1688	2.59	15.642	12.988	11.174	0.162	10.996	7.544	4.908	0.1409	9.128	6.364	4.186	57.11	3.08	38.67	38.9039	85.3179	51.2131	1.53658	16.9431	17.0167	84.8986	45.912	0.66062	9.74514	9.76931	86.1624	16.3667	11.8667	6.00333	3.86	7.0353	47.6059	41.9756	217.796	216.215	420.537	11.14	42.89
	42	PER1002225	PERÚ	AMAZONAS	BAGUA	LA PECA	C.P. LA CHOMZA	-5.62491	-78.4004	1221	0.52	15.028	14.438	12.544	0.178	11.428	7.67	4.52	0.15516	9.56	7.004	3.65	35.762	28.3	14.918	32.065	27.5813	51.3277	2.21211	17.587	17.7301	82.8497	45.9988	0.57177	9.87413	9.89181	86.6589	18	14.4333	5.78	3.88667	6.78031	50.5549	45.9408	242.051	168.668	411.954	11.51	38.43
	43	PER1002226	PERÚ	AMAZONAS	BAGUA	LA PECA	C.P. LA CHOMZA	-5.62749	-78.4001	1199	2.16	17.154	14.614	12.246	0.19	11.898	7.792	4.812	0.1682	9.14	6.938	4.002	32.328	27.946	12.762	30.7593	24.3796	52.1498	2.4932	17.4603	17.6459	81.9649	44.6046	0.53702	9.68786	9.70759	86.9119	16.1667	11.6667	5.56667	3.52333	7.22391	50.827	46.006	240.962	178.433	341.092	11.46	42.66
	44	PER1002227	PERÚ	AMAZONAS	BAGUA	LA PECA	C.P. LA CHOMZA	-5.62749	-78.4001	1199	0.48	14.65	12.36	10.984	0.17982	10.834	8.458	4.566	0.14246	8.646	6.618	3.678	34.084	27.922	12.492	30.6103	23.9948	50.5218	2.21922	16.1894	16.3443	82.2651	43.2146	0.95374	8.56301	8.61719	83.6148	17.1667	12.3	5.49667	3.54667	5.78337	52.3457	47.2365	246.463	250.097	488.731	11.65	44.31
	45	PER1002228	PERÚ	AMAZONAS	BAGUA	LA PECA	C.P. LA CHOMZA	-5.62803	-78.3999	1181	0.14	14.886	13.426	11.55	0.16574	10.874	6.834	4.65	0.13812	9.424	6.316	3.508	34.88	25.656	12.768	28.7206	25.6407	51.5427	2.75288	18.2443	18.4795	81.8487	44.9684	0.66767	9.72556	9.75165	86.0636	16.6	12.5333	5.4	4.17	5.54472	45.0211	40.7576	217.571	217.643	414.002	11.02	39.16
	46	PER1002229	PERÚ	AMAZONAS	BAGUA	LA PECA	C.P. LA CHOMZA	-5.62749	-78.4001	1199	0.57	14.144	13.104	10.818	0.158	10.444	7.546	4.436	0.15946	9.1	6.72	3.754	33.27	26.846	10.862	28.9799	21.7768	53.0598	1.49655	18.6994	18.7631	85.4653	44.2121	0.65574	9.83282	9.85566	86.1956	17.3667	9.16667	5.9	3.62333	7.31297	51.1774	45.9003	234.938	174.114	492.225	11.31	38.71
	47	PER1002230	PERÚ	AMAZONAS	BAGUA	COPALLIN	CAMBIO PITEC	-5.62959	-78.3876	1410	0.82	15.304	13.922	12.13	0.20374	12.496	8.414	4.704	0.1793	9.466	6.802	3.952	33.118	23.548	10.718	25.8993	23.8774	51.6749	1.81583	17.1192	17.2314	84.0495	41.8329	0.77423	8.72449	8.76041	84.9629	19.7	13.1667	5.54333	4.29333	6.16576	57.7836	33.2821	192.644	137.35	351.985	11.08	41.25
	48	PER1002231	PERÚ	AMAZONAS	BAGUA	COPALLIN	CAMBIO PITEC	-5.62959	-78.3876	1410	0.88	15.45	13.882	11.896	0.1475	10.49	7.366	4.326	0.12842	9.012	6.354	3.506	35.036	23.83	12.664	27.109	27.5766	52.7315	3.67434	19.3422	19.6904	79.2555	46.068	0.75919	10.1734	10.2064	85.7265	21.9667	9.2	4.85667	3.32667	7.51688	44.4027	36.3635	209.055	221.132	393.205	11.16	32.08
	49	PER1002232	PERÚ	AMAZONAS	BAGUA	COPALLIN	CAMBIO PITEC	-5.62863	-78.3871	1415	0.37	16.174	14.098	12.728	0.19528	11.606	8.16	4.856	0.16886	9.37	6.992	3.894	37.256	28.714	16.104	33.0214	28.9697	48.3416	2.51142	17.9586	18.1401	82.1087	45.1352	1.07963	11.2675	11.3255	84.6652	19.4667	13.4233	5.63333	3.73667	5.22461	46.6832	41.6192	225.378	215.676	444.124	13.34	36.17
	50	PER1002233	PERÚ	AMAZONAS	UTCUBAMBA	CAJARURO	SANTA CRUZ DE MOROCHAL	-5.66148	-78.3871	1442	0.75	14.208	12.694	11.348	0.19004	11.778	7.908	4.646	0.15802	9.304	6.716	3.646	43.02	27.13	23.566	36.0031	41.3021	51.1473	2.05838	16.7681	16.9001	83.0542	42.2979	0.68941	8.79777	8.82662	85.5789	18.8333	13.7	5.11167	4.313	6.55255	44.1266	40.1896	211.32	197.376	398.974	10.76	33.99
	51	PER1002234	PERÚ	AMAZONAS	UTCUBAMBA	CAJARURO	SANTA CRUZ DE MOROCHAL	-5.66148	-78.3871	1442	0.46	14.184	13.66	11.162	0.174	11.23	7.704	4.602	0.16746	9.78	6.962	3.838	34.112	25.322	12.952	28.5023	26.892	50.1077	2.50794	17.484	17.6654	81.8925	47.6596	1.00104	11.3566	11.4078	84.941	20.6	13.3667	5.00867	4.236	6.52646	53.4576	45.6613	235.294	243.652	493.986	12	45.52
	52	PER1002235	PERÚ	AMAZONAS	UTCUBAMBA	CAJARURO	SANTA CRUZ DE MOROCHAL	-5.66148	-78.3871	1442	0.38	16.558	15.076	13.666	0.17552	10.368	8.072	4.576	0.16708	8.656	7.428	3.73	42.474	26.924	19.872	33.81	36.4556	52.1991	2.41489	18.5815	18.739	82.5849	42.6813	0.93796	9.24309	9.29241	84.2363	19.2667	13.8333	5.00633	4.18633	5.57646	55.8284	50.6825	259.64	268.328	520.373	11.06	45.65
	53	PER1002236	PERÚ	AMAZONAS	UTCUBAMBA	CAJARURO	SANTA CRUZ DE MOROCHAL	-5.66148	-78.3871	1442	0.59	15.41	14.796	12.7	0.20154	12.66	7.638	4.712	0.16024	10.06	6.696	3.58	36.986	21.266	15.006	26.8806	34.4745	49.8866	2.95297	18.1224	18.3636	80.7809	44.1302	1.16462	9.74254	9.81426	83.1865	17.9333	11.6667	4.43667	4.065	6.26516	52.818	49.1312	241.988	269.089	491.993	9.04	42.74
	54	PER1002237	PERÚ	AMAZONAS	UTCUBAMBA	CAJARURO	SANTA CRUZ DE MOROCHAL	-5.66148	-78.3871	1442	1.6	14.326	12.86	11.042	0.19	11.992	7.806	4.854	0.18194	10.27	6.856	3.902	33.38	28.202	12.226	30.7637	23.1375	52.3686	2.18235	18.3011	18.4407	83.4023	44.9017	0.9862	10.7983	10.8454	84.7878	19.3	9.3	4.71967	3.65833	6.43758	46.6747	43.386	226.216	167.911	386.404	11.05	42.42
	55	PER1002238	PERÚ	AMAZONAS	UTCUBAMBA	CAJARURO	SANTA CRUZ DE MOROCHAL	-5.66148	-78.3871	1442	1.69	14.458	12.93	11.222	0.16724	11.646	7.734	5.038	0.1494	9.368	6.652	3.816	33.922	26.972	12.01	29.5622	23.8281	51.9478	2.20384	17.088	17.2411	82.605	41.2026	0.70136	7.6668	7.70133	84.8808	21.6333	13.8667	4.73	3.99067	6.26134	49.3474	28.8168	169.062	130.011	248.495	9.13	38.35
	56	PER1002239	PERÚ	AMAZONAS	UTCUBAMBA	CAJARURO	SANTA CRUZ DE MOROCHAL	-5.66148	-78.3871	1442	1.08	16.22	14.88	12.26	0.192	11.384	8.204	4.626	0.16398	9.274	6.946	3.7	37.948	23.382	16.266	28.7333	34.8413	50.7433	2.0828	17.5887	17.72	83.3806	45.2302	1.06029	10.6003	10.6553	84.3871	15.8667	13.4333	4.94033	3.94033	7.19171	47.0242	44.3038	229.705	228.478	476.378	9.84	38.31
	57	PER1002240	PERÚ	AMAZONAS	BAGUA	COPALLIN	SANTA CRUZ DE MOROCHAL	-5.66148	-78.3871	1442	0.5	15.276	13.412	11.626	0.20942	12.088	7.996	5.086	0.18806	9.726	7.146	3.964	43.504	23.79	24.11	35.7238	43.8762	50.0787	1.70933	15.9578	16.0533	83.964	45.5513	0.91522	10.7786	10.8198	85.1769	19.9	13.9333	5.06867	3.86667	5.77937	47.7996	43.4225	219.695	225.887	430.042	11.68	48.31
	58	PER1002241	PERÚ	AMAZONAS	UTCUBAMBA	CAJARURO	SANTA CRUZ DE MOROCHAL	-5.66148	-78.3871	1442	1.13	16.168	14.414	12.382	0.176	11.034	7.578	4.792	0.15536	9.26	6.698	3.704	57.65	1.688	39.574	39.6201	87.5757	51.0138	1.79723	17.6318	17.7276	84.1847	44.5112	0.8163	9.40256	9.43843	85.0375	20.3	13.7667	4.95667	4.13533	8.08776	43.9616	39.1147	200.568	217.412	402.033	9.06	35.76
	59	PER1002243	PERÚ	AMAZONAS	RODRIGUEZ DE MENDOZA	SAN NICOLAS	PARISTA	-6.40098	-77.4624	1615	0.71	15.856	14.046	12.008	0.22202	12.118	8.046	4.678	0.18998	9.892	7.402	3.966	32.08	24.52	9.648	26.3779	21.2103	50.4496	2.32609	17.9983	18.1597	82.712	45.9756	1.21191	10.9919	11.0637	83.8609	17.9333	14.2667	5.19133	3.87633	7.12606	46.1035	42.8422	225.204	142.318	294.367	10.65	42.09
	60	PER1002244	PERÚ	AMAZONAS	RODRIGUEZ DE MENDOZA	SAN NICOLAS	TIMBUYACO	-6.40514	-77.4546	1622	0.33	13.9	14.348	12.626	0.20104	12.458	8.076	4.91	0.14036	9.544	6.372	3.574	33.654	23.624	12.058	26.6688	26.387	49.7887	1.95685	16.1972	16.3251	83.0897	47.1138	1.04497	11.0466	11.0982	84.5959	16.4667	13.3667	4.96633	4.11567	6.23379	44.3971	39.3669	205.541	214.331	421.339	9.43	37.72
	61	PER1002245	PERÚ	AMAZONAS	RODRIGUEZ DE MENDOZA	SAN NICOLAS	TIMBUYACO	-6.40514	-77.4546	1622	0.57	14.648	13.558	11.87	0.17706	12.098	7.75	4.676	0.14946	9.502	6.496	3.644	34.508	24.898	13.184	28.2067	27.5037	49.9495	2.23251	16.8965	17.0523	82.5492	44.6895	1.28379	10.1773	10.2608	82.9569	18.3667	10.2	4.67333	3.68	6.02507	48.49	43.6058	225.739	235.388	472.337	9.32	39.65
	62	PER1002246	PERÚ	AMAZONAS	RODRIGUEZ DE MENDOZA	SAN NICOLAS	TIMBUYACO	-6.40363	-77.4541	1640	2.49	14.654	12.372	11.154	0.20896	11.812	7.908	4.594	0.1576	9.784	6.644	3.652	31.456	18.81	8.378	20.6143	24.1093	50.4361	1.76857	16.4455	16.5465	83.9773	45.475	0.79791	10.8753	10.9075	85.8085	19.3333	10.6333	4.93433	4.116	7.32911	44.0925	38.4538	205.793	114.714	297.773	9.89	38.59
	63	PER1002247	PERÚ	AMAZONAS	RODRIGUEZ DE MENDOZA	MILPUC	FUNDO LA FLOR DEL VALLE	-6.49496	-77.3812	1445	1.25	17.184	15.128	13.41	0.158	10.868	7.39	4.416	0.14332	9.072	6.706	3.594	36.448	21.024	14.192	25.6836	33.7361	50.5435	2.56626	17.5661	17.7603	81.6866	45.5003	0.85095	10.1648	10.2017	85.2345	19.8	14.9667	5.18333	4.23533	7.28884	44.4999	42.3226	205.425	220.392	403.159	10.02	34.5
	64	PER1002248	PERÚ	AMAZONAS	RODRIGUEZ DE MENDOZA	MILPUC	FUNDO LA FLOR DEL VALLE	-6.49496	-77.3812	1445	1.57	16.82	14.388	12.492	0.2205	12.228	7.846	5.206	0.17414	10.128	6.728	3.852	35.588	30.382	15.316	34.0756	26.2064	50.8529	2.45885	16.8492	17.0324	81.6826	43.0062	0.78782	9.796	9.83495	85.3721	19.7	14.4667	5.31667	3.93067	6.72314	39.2184	37.8738	189.742	189.181	362.257	9.86	31.81
	65	PER1002249	PERÚ	AMAZONAS	RODRIGUEZ DE MENDOZA	MILPUC	FUNDO LA FLOR DEL VALLE	-6.49496	-77.3812	1445	1.41	13.92	12.17	10.238	0.17186	11.932	7.49	4.362	0.14388	9.092	6.466	3.668	38.87	24.9	18.646	31.2573	36.5299	53.9346	1.6888	18.0711	18.1556	84.7115	44.7623	0.88494	9.78143	9.82164	84.8182	17.9333	12.8333	4.88667	4.15533	7.06613	42.4979	38.7094	197.551	194.252	387.347	10.38	32.86
	66	PER1002250	PERÚ	AMAZONAS	RODRIGUEZ DE MENDOZA	MILPUC	FUNDO LA FLOR DEL VALLE	-6.49496	-77.3812	1445	0.47	14.356	12.466	10.132	0.19688	11.69	7.948	4.614	0.14854	9.302	6.662	3.504	36.098	26.134	14.126	29.8746	28.3392	48.0106	2.44337	15.7072	15.9131	81.2627	44.4038	1.00053	9.61474	9.6683	84.1309	19.5667	14.6333	5.12	4.11667	6.27059	50.1166	45.7604	224.239	248.951	471.415	11.06	36.27
	67	PER1002251	PERÚ	AMAZONAS	RODRIGUEZ DE MENDOZA	MILPUC	FUNDO LA FLOR DEL VALLE	-6.49496	-77.3812	1445	0.49	17.368	14.468	13.18	0.17034	11.226	7.674	4.698	0.13712	8.884	6.49	3.498	57.64	0.486	38.456	38.4913	89.466	52.2458	2.21481	17.8351	17.978	82.9844	44.494	0.94575	9.7981	9.84651	84.5486	21.1	15.0667	4.93367	3.95	6.04898	43.8495	41.6344	204.913	232.304	417.166	9.37	34.66
	68	PER1002252	PERÚ	AMAZONAS	RODRIGUEZ DE MENDOZA	MILPUC	FUNDO LA FLOR DEL VALLE	-6.49496	-77.3812	1445	0.66	15.676	13.948	12.704	0.1984	12.198	8.192	4.824	0.15908	10.27	6.412	3.474	31.25	22.952	9.738	24.9425	22.811	51.5063	1.99711	17.3666	17.4822	83.4297	45.4241	0.57635	9.50194	9.52017	86.5373	19.0333	13.7667	4.62733	3.98	7.0781	43.5031	39.5855	198.973	215.284	401.784	11.24	39.68
	69	PER1002253	PERÚ	AMAZONAS	RODRIGUEZ DE MENDOZA	MILPUC	FUNDO LA FLOR DEL VALLE	-6.49496	-77.3812	1445	0.47	15.338	13.568	11.614	0.1798	11.212	7.568	4.638	0.13188	9.114	6.036	3.49	59.05	2.272	43.236	43.3273	86.896	50.4534	2.51908	17.9257	18.1199	82.0285	46.2056	1.20969	10.7593	10.8287	83.6309	23.0667	12.8333	4.62	4.06667	7.75344	52.5333	47.2259	241.766	256.725	503.96	10.96	54.24
	70	PER1002254	PERÚ	AMAZONAS	RODRIGUEZ DE MENDOZA	MILPUC	FUNDO LA FLOR DEL VALLE	-6.48775	-77.379	1316	0.72	16.324	14.02	11.902	0.20444	12.106	7.63	4.864	0.17828	9.908	6.872	3.962	38.788	22.578	18.75	30.0208	38.4889	50.0244	2.23856	17.2408	17.3892	82.5915	45.0285	0.72856	10.0184	10.0472	85.8715	21.8667	10.1667	4.63	3.98333	6.83491	48.2455	42.8464	233.575	229.005	433.83	12.61	37.91
	71	PER1002255	PERÚ	JUNIN	SATIPO	RIO TAMBO	UNION JUNIN	-11.0212	-74.3046	1408.21	1.52	15.33	13.156	11.196	0.19026	11.658	8.1	5	0.17192	9.876	6.632	3.882	55.406	0.476	37.8	37.832	89.1941	50.929	2.77675	17.2877	17.514	80.8358	42.3195	0.98743	8.59573	8.65455	83.4985	22.2667	13.6333	4.91	4.17	7.17013	50.2877	34.8783	176.523	123.619	305.963	11.66	33.18
	72	PER1002256	PERÚ	JUNIN	SATIPO	RIO TAMBO	UNION JUNIN	-11.0212	-74.3046	1408.21	0.83	15.426	13.16	12.07	0.15226	11.108	7.412	4.244	0.10408	8.516	5.93	3.12	56.494	5.766	44.572	44.9993	82.8095	49.271	2.56341	16.7766	16.9772	81.3754	45.1315	0.75508	10.1266	10.1564	85.744	19.3667	15.3667	5.29333	3.96	6.28709	47.5451	43.3299	204.231	249.769	328.537	10.89	40.43
	73	PER1002257	PERÚ	JUNIN	SATIPO	RIO TAMBO	UNION JUNIN	-11.0212	-74.3046	1408.21	0.61	15.394	13.932	11.694	0.22964	13.24	8.302	4.93	0.18742	10.178	7.25	3.804	33.366	25.436	11.998	28.1355	25.0359	49.7906	1.14454	13.766	13.8192	85.3297	44.7281	0.53751	9.8968	9.91174	86.9042	18.4333	11.2667	4.88	4.32	6.31009	36.5026	32.5135	163.21	199.202	170.682	9.47	30.5
	74	PER1002258	PERÚ	JUNIN	SATIPO	RIO TAMBO	UNION JUNIN	-11.0212	-74.3046	1408.21	0.36	14.248	12.504	10.878	0.18296	12.206	7.858	4.664	0.15532	10.066	6.754	3.542	43.066	22.588	23.144	32.5035	46.069	50.6216	1.7733	15.7378	15.8387	83.5939	44.5016	0.62534	10.3802	10.4001	86.5106	18.6333	11.5667	5.06667	4.02	6.40607	42.1088	37.8668	182.449	234.089	275.373	11.08	31.59
	75	PER1002259	PERÚ	JUNIN	SATIPO	RIO TAMBO	UNION JUNIN	-11.0212	-74.3046	1408.21	1.05	15.248	12.168	10.572	0.17444	11.714	7.394	4.758	0.17792	10.014	6.668	3.904	30.87	22.352	9.072	24.1368	22.0305	52.8012	2.04453	18.4548	18.5736	83.7867	45.2793	0.79143	10.4462	10.4814	85.6744	19.3667	15.9	4.91067	4.27667	7.43692	49.5278	43.4837	247.147	240.308	475.333	10.58	42.24
	76	PER1002261	PERÚ	JUNIN	SATIPO	RIO TAMBO	UNION JUNIN	-11.0227	-74.3019	1382.73	0.36	15.0525	14.06	11.57	0.22064	13.394	8.098	4.966	0.17258	10.054	6.68	3.828	34.142	23.334	13.29	27.0026	29.1	49.4725	2.4053	16.5003	16.6765	81.7108	45.2878	0.96631	10.7048	10.7511	84.7957	15.3	10.4333	4.89	4.37667	7.17246	42.6393	39.452	182.189	228.57	267.447	10.33	33.85
	77	PER1002262	PERÚ	JUNIN	SATIPO	RIO TAMBO	UNION JUNIN	-11.0341	-74.3032	1399.07	0.16	12.548	11.448	10.15	0.18728	12.056	7.718	4.522	0.17556	10.484	6.806	3.62	56.85	3.234	41.78	41.938	85.7632	52.0969	1.98841	18.5635	18.6756	83.9088	45.5054	0.85019	10.3431	10.3788	85.3424	20.4333	13.2667	4.91	4.13	7.25691	50.24	42.4452	237.056	249.593	486.091	10.81	38.83
	78	PER1002263	PERÚ	JUNIN	CHANCHAMAYO	PERENE	CAHUIDE	-10.8629	-75.1526	1365.67	1.09	14.98	13.302	11.772	0.21654	12.208	8.146	5.124	0.20488	10.678	7.1	4.092	39.066	30.536	18.708	35.9818	31.9648	50.1287	2.10927	17.7182	17.85	83.2336	44.5295	1.11498	10.1046	10.17	83.711	20.9667	13.0333	5.03	4.21	7.25018	40.6258	35.5195	209.622	197.656	395.812	11.48	32.92
	79	PER1002264	PERÚ	JUNIN	CHANCHAMAYO	PERENE	CAHUIDE	-10.8629	-75.1526	1365.67	0.32	15.914	13.948	12.164	0.18934	12.358	7.952	4.566	0.16994	10.492	6.752	3.604	36.79	28.636	19.316	34.6919	34.0235	51.2354	1.9903	16.8431	16.9615	83.2498	46.1649	0.95427	11.1581	11.2054	85.1792	16.1	12.9333	5.17	4.12467	7.34907	42.6445	38.5828	182.289	224.787	239.776	11.11	34.04
	80	PER1002265	PERÚ	JUNIN	CHANCHAMAYO	PERENE	CAHUIDE	-10.8629	-75.1526	1365.67	0.28	15.896	14.52	12.552	0.219	13.052	8.226	4.836	0.15792	9.934	6.766	3.72	35.982	24.588	14.826	28.8515	31.0825	49.7513	1.39809	15.7611	15.8249	84.9825	44.5886	0.89056	11.3787	11.4175	85.4766	22.9333	13.4	5.09333	4.54333	7.26142	37.1578	33.1433	160.218	195.094	221	12.81	37.68
	81	PER1002266	PERÚ	JUNIN	CHANCHAMAYO	PERENE	CAHUIDE	-10.8629	-75.1526	1365.67	0.5	16.35	15.69	12.64	0.2109	12.306	7.76	4.904	0.17174	9.562	6.814	3.914	51.728	5.844	35.226	35.8529	80.2493	52.6207	1.89162	18.5114	18.6201	84.374	46.3509	0.58854	10.1439	10.1614	86.6519	22.4	14.6667	4.59833	4.09	6.89139	44.0809	39.799	213.72	225.809	435.512	12.47	35.47
	82	PER1002267	PERÚ	JUNIN	CHANCHAMAYO	PERENE	CAHUIDE	-10.8629	-75.1526	1365.67	0.59	15.418	14.128	11.634	0.18886	11.706	7.936	4.95	0.1657	9.624	6.722	3.954	39.466	26.118	17.504	32.0487	34.6904	54.7263	1.41437	18.6455	18.7081	85.7984	44.5859	0.76019	9.06741	9.10251	85.3409	16.7667	8.53333	5.28667	4.26667	7.15876	45.7385	39.7783	220.523	235.4	448.717	13.79	36.41
	83	PER1002268	PERÚ	JUNIN	CHANCHAMAYO	PERENE	CAHUIDE	-10.8629	-75.1526	1365.67	0.8	16.984	14.95	12.998	0.15988	10.782	7.514	4.5	0.13048	8.732	6.418	3.672	36.692	19.646	15.814	25.7218	37.219	52.7308	1.49812	17.4466	17.5171	85.1389	42.5684	0.74937	9.01474	9.047	85.2891	22.7	15.0333	4.95667	4.16333	6.20417	46.8867	43.9758	177.251	179.936	367.706	12.49	49.95
	84	PER1002269	PERÚ	JUNIN	CHANCHAMAYO	PERENE	MIRAFLORES ALTO PERENE	-10.8725	-75.1694	1356.54	1.08	15.508	12.854	11.08	0.20478	12.758	8.17	4.824	0.1488	9.838	6.584	3.506	31.836	24.29	11.548	26.9363	25.1089	51.1341	1.89615	17.2133	17.3254	83.7798	46.6233	1.38527	12.0725	12.1537	83.5104	17.2667	12.6333	5.07667	4.03	6.94794	42.7322	39.1018	187.465	231.136	279.485	14.17	37.06
	85	PER1002270	PERÚ	JUNIN	CHANCHAMAYO	PERENE	MIRAFLORES ALTO PERENE	-10.8725	-75.1694	1356.54	1.99	14.73	13.306	11.788	0.1842	11.684	7.688	4.802	0.15272	9.436	6.548	3.788	35.228	23.22	13.108	26.737	29.3543	53.2034	1.33925	17.8208	17.8817	85.8124	41.3461	0.81599	8.2802	8.3214	84.4198	22.8333	15.7667	5.00333	4.14333	5.9912	43.6626	38.6817	197.931	129.851	393.265	13.75	41.95
	86	PER1002271	PERÚ	JUNIN	CHANCHAMAYO	PERENE	MIRAFLORES ALTO PERENE	-10.8725	-75.1694	1356.54	1.14	14.944	13.116	11.042	0.20178	11.582	7.646	4.724	0.14618	9.03	6.574	3.732	34.016	26.876	13.36	30.0538	26.1959	51.9168	1.72325	18.1778	18.2689	84.781	43.2146	1.10325	9.71865	9.78195	83.5112	22.2333	11.3333	5.19	4.09	7.98915	46.0094	41.3921	229.517	240.734	477.475	13.48	55.42
	87	PER1002272	PERÚ	JUNIN	CHANCHAMAYO	PERENE	MIRAFLORES ALTO PERENE	-10.8753	-75.1613	1311.11	0.87	16.314	13.42	11.414	0.25966	12.72	7.026	5.194	0.16878	10.194	6.826	3.528	33.222	24.17	12.01	27.0858	25.7209	47.6568	1.09155	13.089	13.1355	85.2484	42.6734	0.95248	9.06548	9.11779	84.0725	19.2	11.6667	4.92	4.51	6.52725	32.7327	30.1597	146.499	192.838	156.259	14.36	49.02
	88	PER1002273	PERÚ	JUNIN	CHANCHAMAYO	PERENE	MIRAFLORES ALTO PERENE	-10.8753	-75.1613	1311.11	1.8	16.648	14.812	12.504	0.15736	11.616	7.596	4.262	0.12702	9.196	6.414	3.282	35.666	26.722	16.078	31.6982	30.9932	51.2957	2.70327	18.3065	18.5126	81.6979	44.1878	1.32733	10.3442	10.43	82.6989	20.9	10.4333	4.88	4.29	6.83213	44.7527	42.4654	199.445	271.252	326.5	12.72	41.21
	89	PER1002274	PERÚ	JUNIN	CHANCHAMAYO	SAN LUIS DE SHUARO	YAPAZ ALTO	-10.8629	-75.194	1600.47	0.45	14.964	13.304	11.814	0.19814	12.11	7.98	4.786	0.16914	10.074	6.758	3.738	32.702	24.09	10.552	26.3317	23.4194	52.8521	1.91973	19.1843	19.2904	84.3626	44.8087	0.98125	10.3291	10.3788	84.6822	20.3	12.8333	5.36	4.15333	7.85344	44.964	40.7623	233.677	230.116	445.451	14.27	46.96
	90	PER1002275	PERÚ	JUNIN	CHANCHAMAYO	SAN LUIS DE SHUARO	YAPAZ ALTO	-10.8629	-75.194	1600.47	0.37	16.066	14.398	12.326	0.18112	11.094	7.868	4.582	0.15468	9.734	6.46	3.608	31.274	23.01	9.482	24.8989	22.3951	49.5355	2.06227	16.2831	16.4225	82.8825	44.278	0.99383	9.33728	9.39377	84.0362	21.1	10.4667	5.09333	4.31	7.17821	48.1227	43.3768	208.791	252.083	387.455	13.48	49.36
	91	PER1002276	PERÚ	JUNIN	CHANCHAMAYO	SAN LUIS DE SHUARO	YAPAZ ALTO	-10.8629	-75.194	1600.47	0.23	16.402	14.468	12.728	0.20074	12.77	8.076	5.114	0.15674	9.898	6.488	3.664	34.566	25.86	13.336	29.1841	27.1137	49.9688	2.26123	17.0755	17.2385	82.542	44.7155	1.08345	9.91149	9.97288	83.8306	19.8	14.7	5.51	3.92667	6.8289	49.7089	46.117	214.16	272.413	394.101	13.08	53.61
	92	PER1002277	PERÚ	JUNIN	CHANCHAMAYO	SAN LUIS DE SHUARO	YAPAZ ALTO	-10.8583	-75.1911	1485.59	0.65	15.04	13.388	11.474	0.22454	13.02	8.274	5.142	0.18486	10.56	6.796	3.66	35.44	23.414	13.134	26.9453	29.372	46.2306	2.00211	13.515	13.6656	81.6133	43.9343	1.20808	9.83079	9.90731	82.9664	18.2667	12.6	5.06333	4.62333	7.57348	34.0892	29.6466	149.8	177.735	210.926	15.37	40.1
	93	PER1002278	PERÚ	JUNIN	CHANCHAMAYO	SAN LUIS DE SHUARO	YAPAZ ALTO	-10.8583	-75.1911	1485.59	0.86	14.388	13.08	11.27	0.24012	12.8	8.688	4.79	0.15596	9.872	6.586	3.532	34.16	25.404	13.722	29.2364	27.8643	51.432	1.87808	17.9664	18.0697	84.0448	44.0968	1.34062	10.7814	10.8707	83.042	23.2667	14.8	5.27667	4.13667	6.56922	47.4893	31.4036	162.143	146.13	324.203	14.1	41.58
	94	PER1002279	PERÚ	JUNIN	CHANCHAMAYO	SAN LUIS DE SHUARO	YAPAZ	-10.8514	-75.1978	1457.71	1.73	15.414	12.294	10.886	0.22086	12.77	8.16	5.076	0.14158	8.688	6.87	3.614	57.898	-0.97	37.496	37.5638	91.6131	52.7578	1.66892	19.0243	19.1037	85.0206	45.7104	0.8682	10.5136	10.5509	85.2836	18.3333	11.4333	4.53667	4.22	6.70567	45.7404	40.4986	215.991	231.87	432.472	12.2	44.63
	95	PER1002280	PERÚ	JUNIN	CHANCHAMAYO	SAN LUIS DE SHUARO	YAPAZ	-10.8514	-75.1978	1457.71	0.24	16.108	14.028	12.382	0.15782	10.994	7.586	4.49	0.12798	8.938	6.43	3.38	36.45	25.354	16.414	30.3697	31.8332	50.0379	2.56826	18.1084	18.294	81.9587	43.8862	1.38669	10.0068	10.1049	82.2225	20.8	12.1333	4.84667	4.23333	7.0665	43.0248	38.8754	185.043	244.337	357.819	11.52	47.82
	96	PER1002281	PERÚ	JUNIN	CHANCHAMAYO	SAN LUIS DE SHUARO	YAPAZ	-10.8514	-75.1978	1457.71	0.75	15.096	12.89	11.116	0.13648	10.012	7.23	4.402	0.12858	8.694	6.484	3.588	32.304	24.246	11.25	26.7945	24.2218	54.0272	1.31444	17.3074	17.3621	85.74	42.0561	0.91948	8.73988	8.78859	84.0089	20.3	11.6333	4.92	4.10333	5.98862	50.7199	35.2371	185.863	180.932	212.685	10.09	48.34
	97	PER1002282	PERÚ	JUNIN	CHANCHAMAYO	SAN LUIS DE SHUARO	YAPAZ	-10.8514	-75.1978	1457.71	0.23	14.67	12.468	11.468	0.19468	11.806	8.4	4.722	0.16572	9.686	7.25	3.442	39.566	26.924	18.142	32.5586	34.0679	50.9989	2.3265	17.9316	18.087	82.6282	43.7563	1.21816	9.7883	9.86633	82.8952	17.9	9.1	5.016	4.24667	6.6459	43.5275	39.453	189.532	224.064	339.826	11.17	46.71
	98	PER1002283	PERÚ	JUNIN	CHANCHAMAYO	SAN LUIS DE SHUARO	YAPAZ	-10.8514	-75.1978	1457.71	0.58	14.882	14	11.588	0.17168	11.684	7.536	4.268	0.15256	9.71	6.55	3.546	33.22	23.994	12.836	27.3458	27.4301	50.8527	2.09787	17.2627	17.4058	83.2823	44.2874	1.01691	9.51621	9.57125	83.925	19.7333	14.0333	5.1	3.84333	6.54312	45.5597	41.1209	191.935	242.623	374.814	12.44	50.65
	99	PER1002285	PERÚ	JUNIN	CHANCHAMAYO	SAN LUIS DE SHUARO	YAPAZ BAJO	-10.8414	-75.2054	1336.83	0.14	15.712	13.622	11.776	0.18718	12.174	7.97	4.762	0.1472	10.054	6.39	3.36	36.762	27.676	16.934	32.5908	31.4587	50.0616	1.89046	17.1155	17.2264	83.7991	43.8667	1.02451	9.77822	9.83361	84.0808	19.5667	11.4	5.36	3.97333	7.34232	44.1321	39.1138	192.984	241.77	347.222	13.57	44.74
	100	PER1002287	PERÚ	JUNIN	CHANCHAMAYO	SAN LUIS DE SHUARO	SANCHIRIO EL PALOMAR	-10.8135	-75.2187	1389.7	1.79	15.264	13.356	11.93	0.16672	11.378	7.678	4.686	0.14988	9.222	6.622	3.726	36.904	29.97	15.494	33.7972	27.0634	54.1396	1.4704	17.9892	18.056	85.3366	43.7287	1.20506	9.86179	9.93835	83.0341	19.3667	12.4	5.35667	4.54333	7.71674	47.4038	43.1317	228.389	257.079	482.664	13.82	54
	101	PER1002288	PERÚ	PASCO	OXAPAMPA	VILLA RICA	YESU	-10.726	-75.2574	1607.44	0.87	15.566	14.434	12.154	0.20418	11.898	7.95	4.74	0.19498	10.506	7.594	4.03	34.248	25.096	13.336	28.4786	27.8754	50.6496	2.45472	17.6995	17.8743	82.2089	44.4614	1.3708	10.3908	10.4859	82.6034	17.3	12.6	5.23	4.53	5.57773	51.1028	44.8602	246.692	261.284	511.203	11.77	51.45
	102	PER1002289	PERÚ	PASCO	OXAPAMPA	VILLA RICA	YESU	-10.726	-75.2574	1607.44	0.3	14.944	12.648	11.296	0.18998	11.844	8.022	4.826	0.15916	9.688	6.722	3.596	33.374	28.008	13.434	31.1001	25.5012	47.912	2.60133	15.9019	16.1157	80.7314	45.4959	1.3981	10.7202	10.8152	82.6826	18.9667	14.8	5.13	4.34	6.31145	49.2808	44.8879	213.766	265.567	418.02	13.66	52.58
	103	PER1002290	PERÚ	PASCO	OXAPAMPA	VILLA RICA	YESU	-10.726	-75.2574	1607.44	0.64	15.93	13.82	12.226	0.1742	11.594	7.484	4.372	0.16994	10.384	6.49	3.748	36.878	25.032	14.93	29.481	31.1228	51.4509	2.53159	18.7074	18.8834	82.3506	46.7903	1.15666	11.7475	11.8066	84.394	15.9333	9.8	4.98333	4.22667	6.64921	49.9877	44.8681	238.244	252.256	493.391	13.96	50.83
	104	PER1002291	PERÚ	PASCO	OXAPAMPA	VILLA RICA	YESU	-10.726	-75.2574	1607.44	0.72	14.342	13.242	10.952	0.20028	12.952	7.966	4.656	0.18172	10.83	6.798	3.556	33.198	23.12	11.96	26.1543	26.9574	51.3234	0.66926	15.339	15.3571	87.5024	44.1975	0.89522	9.63035	9.67412	84.6313	19.0333	10.5667	5.41	4.10667	8.23652	41.4489	37.0023	182.037	214.75	305.751	11.53	41.53
	105	PER1002292	PERÚ	PASCO	OXAPAMPA	VILLA RICA	YESU	-10.726	-75.2574	1607.44	0.91	16.09	13.984	12.82	0.21286	12.724	7.834	4.922	0.169	10.002	6.626	3.772	32.318	23.736	11.248	26.2963	25.1155	51.6359	2.76751	19.7232	19.9271	82.078	44.5117	0.69067	9.59122	9.61747	85.9023	19.4	13.2	5.38333	4.09	7.29059	49.4875	44.5354	236.353	247.286	466.471	13.36	49.43
	106	PER1002293	PERÚ	PASCO	OXAPAMPA	VILLA RICA	YESU	-10.726	-75.2574	1607.44	0.35	14.978	13.818	12.22	0.17144	11.698	8.032	4.58	0.14878	9.188	7.1	3.596	34.652	23.616	12.872	26.9472	28.4539	50.1025	2.14862	17.6105	17.7514	83.1115	44.4913	1.11483	9.48375	9.55089	83.2549	17.9333	12.1333	5.03333	4.44333	7.55101	42.6968	38.0318	183.727	227.027	338.402	13.05	42.53
	107	PER1002294	PERÚ	PASCO	OXAPAMPA	VILLA RICA	YESU	-10.726	-75.2574	1607.44	0.72	16.544	14.98	12.36	0.22962	13.076	8.496	5.052	0.18336	10.394	6.97	3.682	34.066	30.046	14.534	33.3929	25.7819	50.8624	0.55427	15.4635	15.4802	87.941	44.0836	0.93593	9.69763	9.74409	84.4883	22.3667	11.5333	5.58667	4.07	7.60649	44.6528	41.2655	197.004	248.694	347.303	13.36	47.28
	108	PER1002295	PERÚ	PASCO	OXAPAMPA	VILLA RICA	YESU	-10.726	-75.2574	1607.44	0.23	15.304	13.634	11.982	0.17852	11.76	7.66	4.532	0.19232	10.554	6.968	3.982	33.898	24.966	14.862	29.3394	29.6351	51.2407	2.10054	17.2411	17.373	83.0877	44.8317	1.49608	9.79105	9.90689	81.3172	18.6	10.1667	5.23333	3.81667	6.92295	44.4805	40.6857	195.036	247.486	361.452	11.58	45.71
	109	PER1002296	PERÚ	PASCO	OXAPAMPA	VILLA RICA	YESU	-10.726	-75.2574	1607.44	0.45	15.894	13.928	12.114	0.15592	10.894	7.466	4.4	0.14794	9.34	6.324	3.686	57.44	1.152	40.248	40.3554	88.3648	52.6296	2.63119	18.3105	18.505	81.8843	41.6827	0.68377	8.10067	8.13262	85.1623	21.0333	12.6333	5.05	4.51	6.33058	49.4019	42.0885	193.566	143.14	252.762	13.54	37.44
	110	PER1002297	PERÚ	PASCO	OXAPAMPA	VILLA RICA	YESU	-10.726	-75.2574	1607.44	1.21	15.264	13.828	11.996	0.15726	11.208	7.666	4.576	0.1401	9.18	6.566	3.702	32.746	24.528	13.488	28.225	28.7471	52.1262	2.34533	16.7582	16.9239	82.0295	41.2196	0.8093	8.95708	8.99488	84.8252	18.1	13.0333	4.76333	4.57	6.85664	50.6847	38.458	189.825	130.748	192.273	11.13	43.82
	111	PER1002298	PERÚ	PASCO	OXAPAMPA	VILLA RICA	YESU	-10.726	-75.2574	1607.44	0.26	16.562	14.742	13.206	0.26454	15.208	8.73	5.006	0.25314	13.004	7.292	4.2	32.232	23.472	12.25	26.6301	27.5173	49.0884	1.35226	14.0268	14.1034	84.6539	42.4341	1.06364	8.39721	8.46782	82.8701	18.8333	12.6333	4.91667	4.19333	7.32903	41.7314	37.8376	180.645	215.374	312.44	13.85	39.15
	112	PER1002299	PERÚ	PASCO	OXAPAMPA	VILLA RICA	YESU	-10.726	-75.2574	1607.44	1.19	16	13.852	11.716	0.1738	10.826	7.67	4.65	0.13026	8.37	6.546	3.664	30.542	23.346	9.514	25.2448	21.7386	52.658	2.50241	18.7566	18.9331	82.4455	44.711	1.37808	11.0878	11.1779	83.0742	19.9667	14.7	4.88333	4.46667	6.62179	48.6986	43.8151	225.937	277.158	490.512	13.19	53.63
	113	PER1002300	PERÚ	PASCO	OXAPAMPA	VILLA RICA	YESU	-10.726	-75.2574	1607.44	0.95	17.82	13.892	11.832	0.16094	11.182	7.708	4.542	0.1401	9.09	6.81	3.406	35.362	24.492	13.948	28.8862	29.6135	51.4021	1.9435	17.9344	18.0442	83.8729	43.9585	1.59259	10.2183	10.3441	81.202	21.8333	9.43333	5.27333	4.01667	6.92706	41.919	36.6432	196.03	255.077	365.3	14.41	49.82
	114	PER1002301	PERÚ	PASCO	OXAPAMPA	VILLA RICA	YESU	-10.726	-75.2574	1607.44	1.41	17.468	14.884	12.282	0.19798	12.102	8.004	4.81	0.15184	9.252	6.718	3.722	33.204	25.226	10.28	27.407	21.1668	51.0774	0.98216	16.1118	16.1459	86.5773	43.5016	1.41992	9.81531	9.92058	81.8878	19.3333	14.4	5.44	4.09667	6.30599	40.373	36.4792	196.453	262.636	364.251	14.16	50.2
	115	PER1002302	PERÚ	PASCO	OXAPAMPA	VILLA RICA	YESU	-10.726	-75.2574	1607.44	0.82	14.522	12.958	10.786	0.19812	11.952	8.212	4.8	0.13794	9.008	6.422	3.508	33.71	27.306	12.968	30.3005	25.2959	50.7366	1.56847	16.9072	16.9879	84.8209	42.7258	1.34545	9.40993	9.50859	81.8907	18.8	13.7	5.03333	4.16	6.64919	42.312	39.2079	199.309	260.238	388.243	14.95	48.7
	116	PER1002303	PERÚ	PASCO	OXAPAMPA	VILLA RICA	YESU	-10.726	-75.2574	1607.44	1.17	15.082	12.822	11.408	0.1959	11.606	8.436	4.806	0.159	9.828	6.536	3.624	33.87	26.786	12.88	29.881	24.8669	49.9781	0.95005	15.8145	15.8453	86.5969	44.0851	1.26487	9.70104	9.78579	82.5497	19.3	14.6333	5.12667	4.12333	6.41596	41.361	35.0902	190.983	251.481	346.357	13.4	48.94
	117	PER1002304	PERÚ	PASCO	OXAPAMPA	VILLA RICA	YESU	-10.7224	-75.2495	1545.67	0.9	14.904	13.324	12.116	0.16926	12.26	7.864	4.668	0.13288	8.612	6.608	3.64	32.328	24.122	11.834	26.9445	25.9846	52.2757	2.21792	18.4758	18.6109	83.1007	41.8471	0.84415	9.17778	9.21945	84.7803	24.3	13.2667	5.58333	4.11333	6.21267	42.0124	36.6517	172.983	148.842	316.683	13.84	42.21
	118	PER1002305	PERÚ	PASCO	OXAPAMPA	VILLA RICA	YESU	-10.7224	-75.2495	1545.67	0.18	20.184	15.614	13.288	0.34566	15.964	9.284	5.712	0.28024	12.974	8.202	4.094	32.346	24.228	11.73	27.0099	25.6698	52.396	1.01102	16.3757	16.4304	86.9452	45.9074	0.86471	10.1555	10.1946	85.0863	18.6667	14.8667	5.33	4.61667	6.84663	41.936	37.6666	190.399	263.753	373.767	13.53	45.04
	119	PER1002306	PERÚ	PASCO	OXAPAMPA	VILLA RICA	YESU	-10.7224	-75.2495	1545.67	0.66	15.76	13.672	11.336	0.16386	11.048	7.694	4.554	0.17372	9.944	7.014	3.778	31.328	22.208	9.676	24.2811	22.8282	53.6459	1.89757	19.5046	19.6054	84.511	44.4193	0.95749	9.73176	9.78111	84.4457	19.5333	14.6667	5.44	4.67	6.90659	42.7167	39.4524	215.531	248.681	415.879	11.25	43.74
	120	PER1002307	PERÚ	PASCO	OXAPAMPA	VILLA RICA	YESU	-10.7224	-75.2495	1545.67	0.17	15.204	13.076	11.458	0.2032	12.298	8.336	4.722	0.1263	8.812	6.42	3.428	31.724	21.582	11.166	24.464	27.0605	50.5267	1.5358	15.763	15.8602	84.6853	44.2508	0.8546	9.42917	9.47143	84.8201	18.2	14.6	4.74667	4.49	7.82137	41.962	39.4958	185.587	257.185	370.759	11.9	48.23
	121	PER1002308	PERÚ	PASCO	OXAPAMPA	VILLA RICA	YESU	-10.7224	-75.2495	1545.67	1.1	15.162	13.652	11.642	0.18288	11.518	7.754	4.848	0.13164	8.782	6.572	3.57	39.826	24.704	17.68	30.684	35.9879	52.555	2.42418	18.7487	18.9226	82.7168	43.7434	0.75459	9.79378	9.82474	85.5497	20.0333	13.3333	4.72333	3.54333	6.46324	43.9963	34.697	195.884	136.96	215.114	12.78	43.27
	122	PER1002309	PERÚ	PASCO	OXAPAMPA	VILLA RICA	YESU	-10.7224	-75.2495	1545.67	1.23	14.104	13.752	11.842	0.18798	11.626	8.164	4.646	0.1587	9.156	7.08	3.728	41.87	21.754	20.194	29.776	42.7382	51.7993	2.09732	18.5813	18.7022	83.5875	42.4415	0.83185	9.80737	9.84405	85.1382	19.2333	9.26667	4.68	4.24333	6.45363	42.0949	36.9229	181.626	172.299	243.831	12.1	43.34
	123	PER1002310	PERÚ	PASCO	OXAPAMPA	VILLA RICA	YESU	-10.7224	-75.2495	1545.67	0.87	15.936	13.724	11.582	0.27734	15.974	8.64	5.304	0.21158	11.876	6.742	3.77	37.622	30.812	19.612	36.6971	32.2663	50.7481	0.96368	16.643	16.6782	86.705	45.3121	1.39205	11.0809	11.1782	82.9755	17.7	10.6333	5.43333	3.97667	7.70513	40.4689	36.404	187.187	241.703	355.671	13.98	39.51
	124	PER1002311	PERÚ	PASCO	OXAPAMPA	VILLA RICA	YESU	-10.7224	-75.2495	1545.67	0.62	14.552	13.454	11.508	0.18704	11.948	7.738	4.658	0.16232	10.212	6.666	3.522	32.204	26.374	12.106	29.05	24.651	50.0247	1.61371	16.5882	16.6743	84.5114	43.6566	1.00676	8.91884	8.97625	83.597	21.1333	14.1667	5.13333	3.86	7.34103	42.6096	39.3239	192.932	272.828	389.849	14.4	49.36
	125	PER1002312	PERÚ	PASCO	OXAPAMPA	VILLA RICA	YESU	-10.7224	-75.2495	1545.67	1.33	15.588	13.41	11.58	0.16756	11.376	7.852	4.712	0.1468	9.164	6.602	3.742	30.59	22.708	9.898	24.8264	23.0643	53.1246	2.10015	18.7659	18.8936	83.6832	40.7558	0.59004	8.41338	8.43546	86.0391	18.2	12.4667	5.17667	4.24	6.897	47.1697	36.1471	192.009	173.237	234.855	13.59	48.2
	126	PER1002313	PERÚ	JUNIN	CHANCHAMAYO	PERENE	MIRAFLORES ALTO PERENE	-10.8725	-75.1694	1356.54	1.33	17.742	15.014	14.176	0.1729	10.964	7.719	4.748	0.16272	9.728	6.764	3.818	36.706	26.544	16.512	31.3646	31.8254	51.3563	1.56346	16.0744	16.1531	84.4561	42.8643	1.04108	9.75208	9.80907	83.9236	19.5667	12.5333	5.04	4.55667	5.93684	47.0396	42.2406	227.683	255.708	476.405	14.38	51.73
	127	PER1002314	PERÚ	HUANUCO	LEONCIO PRADO	HERMILIO VALDIZAN	CASERIO MARGARITA	-9.17414	-75.8072	1483	1.16	16.42	13.788	12.142	0.24574	14.582	8.352	5.114	0.17868	10.5	6.942	3.934	32.82	25.174	12.108	27.9614	25.6215	50.2681	2.26035	17.725	17.8802	82.8543	43.1399	0.89235	9.51673	9.56179	84.8208	19.4333	15.0667	5.25333	4.66	7.00214	45.8246	39.9408	220.346	242.604	464.653	13.98	44.42
	128	PER1002315	PERÚ	HUANUCO	LEONCIO PRADO	HERMILIO VALDIZAN	CASERIO MARGARITA	-9.17458	-75.8072	1493	0.68	15.14	13.78	11.784	0.1865	11.68	7.752	4.8	0.1484	9.218	6.664	3.838	34.174	24.338	14.114	28.2178	29.7377	52.8353	1.62753	18.7843	18.8617	85.1097	45.1095	0.85077	9.53796	9.57776	84.9424	18.7667	11.4667	5.01667	4.24	7.02808	43.8986	36.9044	207.599	231.89	423.326	12.17	41.69
	129	PER1002316	PERÚ	HUANUCO	LEONCIO PRADO	HERMILIO VALDIZAN	CASERIO MARGARITA	-9.17422	-75.8101	1373	0.39	14.96	12.59	11.412	0.20058	12.002	7.71	5.116	0.14526	9.286	6.574	3.68	35.23	21.75	14.842	26.9422	33.3858	50.6271	2.1924	17.5613	17.7042	82.8671	44.731	1.05295	10.4454	10.5021	84.2828	19.7	13.1	4.94	4.35333	6.23256	44.3087	38.9369	212.905	237.111	436.711	10.62	45.63
	130	PER1002317	PERÚ	HUANUCO	LEONCIO PRADO	HERMILIO VALDIZAN	CASERIO MARGARITA	-9.17367	-75.8095	1399	0.82	13.634	12.364	10.858	0.16838	11.12	7.742	4.5	0.14284	9.042	6.556	3.542	35.742	28.466	15.798	32.6015	28.8815	49.9072	1.80301	17.3882	17.4855	84.1239	43.7574	1.08887	9.84502	9.9082	83.7503	19.9333	11.8667	5.12	3.78667	6.56275	42.3808	39.871	195.542	256.983	382.418	13.63	47.02
	131	PER1002318	PERÚ	UCAYALI	PADRE ABAD	PADRE ABAD	CENTRO POBLADO LA DIVISORIA	-9.14789	-75.788	1245	0.69	14.344	13.208	11.124	0.30938	14.154	8.96	5.794	0.2362	11.312	7.444	4.072	43.684	23.674	18.378	30.1786	37.9986	49.6873	1.14835	16.7079	16.7528	86.1174	43.9042	0.95081	9.08121	9.13419	84.1013	18.1667	11.1333	5.36333	4.3	6.78905	39.8859	36.0893	184.078	256.207	375.226	10.26	47.83
	132	PER1002319	PERÚ	UCAYALI	PADRE ABAD	PADRE ABAD	CENTRO POBLADO LA DIVISORIA	-9.14781	-75.7881	1249	0.76	15.384	13.408	11.552	0.18496	12.01	7.546	4.504	0.16226	10.04	6.4	3.646	31.192	19.314	9.888	21.762	27.3053	50.5508	1.44294	16.6911	16.7573	85.11	44.6352	1.01895	9.64482	9.70041	83.9564	18.5333	10.1	4.83	4.40333	7.77421	41.5962	38.0919	192.737	252.456	367.588	11.52	44.7
	133	PER1002320	PERÚ	HUANUCO	LEONCIO PRADO	HERMILIO VALDIZAN	CASERIO RIO AZUL	-9.19239	-75.8158	1428	0.6	15.976	12.872	11.658	0.21684	12.372	7.812	5.016	0.17624	9.726	7.092	3.688	32.824	19.634	11.346	22.6933	29.8278	48.6055	1.69259	16.1089	16.2019	84.0363	44.6897	0.98085	9.27994	9.33271	83.992	22.2667	10.8333	4.83333	3.8	7.64782	46.9074	43.1228	215.126	288.862	419.758	15.74	51.05
	134	PER1002321	PERÚ	HUANUCO	LEONCIO PRADO	HERMILIO VALDIZAN	CASERIO RIO AZUL	-9.18617	-75.8175	1357	1.08	14.864	12.61	10.69	0.20846	12.49	7.968	4.708	0.15798	9.608	6.782	3.654	37.102	21.74	14.936	26.6311	33.8353	53.4939	1.94297	17.7184	17.8367	83.8242	44.0919	0.86254	10.439	10.4776	85.3551	16.6333	9.5	4.92	4.23333	6.98869	50.5583	38.5153	190.076	160.678	390.331	14.52	46.6
	135	PER1002322	PERÚ	HUANUCO	LEONCIO PRADO	HERMILIO VALDIZAN	CASERIO RIO AZUL	-9.18611	-75.8174	1360	0.95	16.25	14.264	12.214	0.17986	11.374	7.778	4.744	0.14616	9.088	6.634	3.79	31.154	22.848	9.706	24.8455	22.7832	51.6237	2.64092	17.8252	18.0304	81.6709	42.8452	0.97441	9.05686	9.11386	83.8841	18.8667	12.2667	4.98667	4.42667	5.81628	47.0885	39.7772	213.28	229.985	414.87	13.32	50.21
	136	PER1002323	PERÚ	HUANUCO	LEONCIO PRADO	HERMILIO VALDIZAN	CASERIO RIO AZUL	-9.189	-75.82	1409	0.68	15.914	13.484	11.556	0.19176	11.954	7.904	4.718	0.17632	9.734	6.85	3.962	34.792	26.13	14.828	30.2306	30.0485	52.1279	1.32357	16.9273	16.9841	85.5458	41.4969	0.77442	8.41453	8.45121	84.7327	17.6	14.2	5.07667	4.59333	6.19471	49.1414	37.0647	228.228	250.112	432.124	12.8	53.75
	137	PER1002324	PERÚ	HUANUCO	LEONCIO PRADO	HERMILIO VALDIZAN	CASERIO RIO AZUL	-9.189	-75.8201	1410	0.49	15.894	12.848	11.498	0.16838	11.186	7.666	4.492	0.17068	9.586	6.734	3.884	31.904	23.444	11.758	26.2705	26.5561	53.5875	1.82739	17.3513	17.4583	84.0447	42.3424	0.93636	8.99263	9.04244	84.0127	18.4333	12.4667	4.77	4.41333	6.94999	42.9288	34.6495	191.265	201.247	378.131	10.79	44.53
	138	PER1002325	PERÚ	HUANUCO	LEONCIO PRADO	HERMILIO VALDIZAN	CASERIO RIO AZUL	-9.18906	-75.8201	1417	0.75	14.984	12.314	10.712	0.2039	12.548	8.142	4.85	0.14752	9.566	6.722	3.484	38.352	24.846	13.88	28.5575	29.1067	49.8766	2.07993	17.4435	17.5737	83.2889	42.7415	0.87193	8.44228	8.48799	84.1607	16.9667	13.7333	5.19	4.10333	7.45302	43.1371	38.5251	197.424	262.81	375.219	12.39	48.05
	139	PER1002326	PERÚ	HUANUCO	LEONCIO PRADO	HERMILIO VALDIZAN	CASERIO RIO AZUL	-9.18511	-75.825	1410	0.39	16.358	14.164	12.056	0.20224	12.766	7.904	4.916	0.12128	9.25	6.216	3.25	58.952	2.474	44.696	44.7889	86.8563	51.5626	2.82258	18.5906	18.8082	81.4226	44.7005	0.92362	9.31314	9.36061	84.3583	17.7667	10.2	4.71333	3.84333	7.38743	43.1054	37.5784	195.262	270.738	385.329	13.1	47.46
	140	PER1002327	PERÚ	HUANUCO	LEONCIO PRADO	HERMILIO VALDIZAN	CASERIO UGARTECHE	-9.18272	-75.8287	1383	1.09	14.16	12.524	11.108	0.20432	12.602	7.948	4.936	0.17476	9.67	6.912	3.94	34.54	23.112	13.956	27.0362	31.1611	52.277	2.15048	17.4207	17.5629	83.0288	39.014	0.69862	6.7197	6.75717	84.1721	18.8	12.7667	5.02	4.51333	6.12702	44.017	38.5159	211.18	210.601	378.316	11.4	39.39
	141	PER1002328	PERÚ	HUANUCO	LEONCIO PRADO	MARIANO DAMASO BERAUN	CASERIO CORAZON DE JESUS	-9.40194	-75.9189	1591	1.39	14	12.228	11.334	0.21516	13.586	8.05	5.274	0.1505	9.512	6.49	3.538	38.916	24.18	19.074	31.1884	38.0246	50.7568	1.61866	16.5376	16.6239	84.4449	44.6112	0.77951	9.11666	9.15221	85.1197	19.4333	11.5	5.22	4.78	7.12843	38.7518	34.8252	184.458	240.162	351.652	10.3	39.79
	142	PER1002329	PERÚ	HUANUCO	LEONCIO PRADO	MARIANO DAMASO BERAUN	CASERIO CORAZON DE JESUS	-9.40183	-75.919	1587	1	14.914	12.542	11.148	0.18216	11.99	7.658	4.59	0.14308	9.94	6.38	3.358	31.782	23.582	11.274	26.2251	25.1339	51.7495	1.33191	17.1603	17.2163	85.6347	44.1285	0.88883	8.63277	8.67905	84.1435	19.4667	15.7667	5.20333	4.42	6.48034	43.1707	41.017	195.565	260.277	387.182	11.53	44.66
	143	PER1002330	PERÚ	HUANUCO	LEONCIO PRADO	MARIANO DAMASO BERAUN	CASERIO CORAZON DE JESUS	-9.40183	-75.9191	1585	0.59	16.198	12.69	11.18	0.16564	11.938	7.692	4.62	0.1335	8.768	6.474	3.468	54.578	3.2616	37.406	37.7286	85.0127	53.6873	1.98258	19.0068	19.1144	84.0721	43.3545	0.9377	9.83235	9.87796	84.558	18.0667	11.4	5.37333	3.91	7.15605	41.9172	39.6229	192.775	207.718	380.943	11.13	41.4
	144	PER1002331	PERÚ	HUANUCO	LEONCIO PRADO	MARIANO DAMASO BERAUN	CASERIO CORAZON DE JESUS	-9.40175	-75.9192	1579	0.31	15.508	13.61	12.736	0.23344	13.768	8.258	5.282	0.17152	10.018	6.968	3.816	32.374	22.496	11.462	25.3308	26.3295	49.1076	1.78938	15.95	16.0576	83.7499	45.1234	1.1137	9.53708	9.60517	83.3648	22.8333	11.4667	4.75667	3.97333	7.05275	42.5845	38.6622	198.416	247.334	372.143	11.1	40.14
	145	PER1002332	PERÚ	HUANUCO	LEONCIO PRADO	MARIANO DAMASO BERAUN	CASERIO CORAZON DE JESUS	-9.40181	-75.919	1583	0.31	14.512	13.102	11.516	0.1855	12.112	7.666	4.83	0.14714	9.262	6.586	3.578	38.422	23.21	17.85	30.019	37.4227	48.9409	2.12473	16.0664	16.2118	82.4297	43.7706	1.43409	10.3692	10.4684	82.1256	19.8333	12.1	4.97	4.21333	6.29287	42.2121	39.6308	194.68	262.227	389.297	10.01	42.36
	146	PER1002333	PERÚ	HUANUCO	LEONCIO PRADO	MARIANO DAMASO BERAUN	CASERIO CORAZON DE JESUS	-9.40275	-75.9185	1581	0.27	16.034	14.548	12.946	0.17466	11.34	7.638	4.652	0.13474	9.004	6.342	3.47	57.272	1.24	41.936	41.9912	88.3701	50.7293	2.65329	18.2895	18.4898	81.8479	44.5305	1.37119	9.78291	9.88149	81.9927	23.2	13.1667	5.21333	4.46	6.48112	45.4725	42.0943	210.327	274.107	401.022	9.07	46.11
	147	PER1002335	PERÚ	HUANUCO	LEONCIO PRADO	MARIANO DAMASO BERAUN	CASERIO CORAZON DE JESUS	-9.40108	-75.9213	1509	0.14	14.058	12.804	11.558	0.19728	11.936	8.344	4.65	0.163	9.784	6.72	3.55	57.122	4.45	43.27	43.511	84.1071	49.6394	2.9099	18.4026	18.658	81.0176	44.0849	0.85179	8.83595	8.88062	84.6947	16.7667	13.5	4.91667	4.31	7.07585	39.9865	35.1232	177.38	258.704	369.789	9.76	40.97
	148	PER1002336	PERÚ	HUANUCO	LEONCIO PRADO	MARIANO DAMASO BERAUN	CASERIO CORAZON DE JESUS	-9.40083	-75.9211	1506	0.65	14.442	12.436	11.16	0.21882	13.228	8.248	5.036	0.16518	10.094	6.736	3.672	38.328	27.182	17.396	32.5964	33.0641	49.4263	2.22124	17.1412	17.2924	82.5597	44.7766	1.22234	10.1268	10.2028	83.2141	19.2	9.06667	4.95	4.11	6.92483	46.7882	42.4749	209.725	272.413	406.638	12.38	46.35
	149	PER1002337	PERÚ	HUANUCO	LEONCIO PRADO	MARIANO DAMASO BERAUN	CASERIO CORAZON DE JESUS	-9.39933	-75.9234	1479	0.28	15.644	13.514	12.21	0.17616	11.76	7.99	4.726	0.1288	9.364	6.05	3.422	57.04	0.502	39.086	39.103	89.3488	52.346	1.82922	18.2366	18.3323	84.3225	44.6194	0.96679	9.40373	9.45699	84.2201	21.2667	15.3333	5.04333	4.57667	7.23938	44.9956	40.8918	194.609	260.03	378.356	10.61	41.3
	150	PER1002339	PERÚ	HUANUCO	HUANUCO	CHINCHAO	CASERIO SAN PEDRO DE CARPISH	-9.67731	-76.0842	2131	0.77	16.126	14.59	12.344	0.21106	12.728	8.32	4.716	0.13738	9.026	6.78	3.312	38.282	25.184	16.664	30.4675	33.0824	50.9019	1.26381	15.8011	15.8533	85.4682	45.0811	0.88677	10.4197	10.459	85.1317	17.8667	13.5667	5.06333	4.52	6.23379	42.0438	39.1066	195.734	248.673	376.931	11.23	40.23
[truncated: 1 more columns]
